# Supplementary material for: Improvement of growth, yield and associated bacteriome of rice by the application of probiotic Paraburkholderia and Delftia
Source: Front Microbiol. 2023 Jul 14;14:1212505. doi: 10.3389/fmicb.2023.1212505 (PMC10375411; doi:10.3389/fmicb.2023.1212505)
Supplement: Supplementary file 2 [file Table_1.XLSX]

## Sheet: Supplementary Data 2
		Metagenomics analysis of rice microbiome as influenced by the application of Delftia and Paraburkholderia
Total Genera in Root and Soil metagenomes	185					Total genera Detected	185
Genera in Soil Rhizosphere	69					Total genera in Chemical Fertilizer (CF) treated metagenome	133
Genera in Root Endosphere	171					Total genera in CF + Probiotics treated metagenome	161
Shared_Genera_Soil_Root	55					Total genera in CF + Delftia metagenome	115
Unique_Genera_Soil Metagenome	14					Total genera in CF + Paraburkholderia metagenome	127
Unique_Genera_Root Metagenome	116					Shared genera in both CF and Probiotics Metagenomes	70
						Unique genera in CF samples	24
						Unique genera in CF_Delftia sample	18
						Unique genera in CF_Paraburkholderia samples	23
Total_Genera_Detected	Genera in CF+Probiotic treated metagenome	Genera_CF_Metagenome	Rel_Abund	CF_Delftia_Metagenome	Rel_Abund	CF_Paraburkholderia_Metagenome	Rel_Abund	Shared_genera_ CF and CF+Probiotics	UniqueGenera_ CF Samples	Unique genera in CF_Delftia sample	Unique genera in CF_Paraburkholderia samples	Genera in Root and Soil metagenomes	Genera_Soil Metagenome	Genera_Root Metagenome	Shared_Genera_Soil_Root	Unique_Genera_Soil Metagenome	Unique_Genera_Root Metagenome
Prevotella	Prevotella	Prevotella	36.4395	Prevotella	41.7649	Prevotella	42.8833	Prevotella	Asticcacaulis	Butyrivibrio	Dialister	Prevotella	Prevotella	Unclassified	Prevotella	Dialister	Chryseobacterium
Unclassified	Bacteroides	Unclassified	18.5201	Bacteroides	11.7002	Faecalibacterium	10.0177	Bacteroides	Desulfosporosinus	Butyricimonas	Achromobacter	Bacteroides	Bacteroides	Prevotella	Bacteroides	Butyrivibrio	Exiguobacterium
Bacillus	Unclassified	Bacillus	9.34406	Unclassified	11.1896	Unclassified	8.20031	Unclassified	Erwinia	Aquamonas	Gemmiger	Faecalibacterium	Faecalibacterium	Bacillus	Faecalibacterium	Haemophilus	Novosphingobium
Bacteroides	Faecalibacterium	Bacteroides	6.73002	Faecalibacterium	6.85183	Bacteroides	5.19601	Faecalibacterium	Duganella	Roseburia	Dietzia	Vibrio	Vibrio	Planctomyces	Vibrio	Butyricimonas	Massilia
Faecalibacterium	Vibrio	Faecalibacterium	4.44674	Vibrio	6.11621	Planctomyces	4.58407	Vibrio	Ralstonia	Paludibacter	Oscillochloris	Roseomonas	Roseomonas	Faecalibacterium	Roseomonas	Klebsiella	Nocardioides
Deinococcus	Bacillus	Deinococcus	3.41421	Bacillus	3.17064	Bacillus	4.46677	Bacillus	Actinobacillus	BSV43	Alicyclobacillus	Unclassified	Unclassified	Deinococcus	Unclassified	Achromobacter	SJA-88
Vibrio	Roseomonas	Vibrio	2.91547	Roseomonas	2.59307	Vibrio	2.87403	Roseomonas	Uliginosibacterium	Delftia	Cylindrospermopsis	Ruminococcus	Ruminococcus	Bacteroides	Ruminococcus	Dietzia	Methylosinus
Chryseobacterium	Butyrivibrio	Chryseobacterium	1.58517	Butyrivibrio	1.5429	Roseomonas	2.67288	Exiguobacterium	Proteus	Lactococcus	Dyella	Bacillus	Bacillus	Chryseobacterium	Bacillus	Akkermansia	Streptomyces
Roseomonas	Exiguobacterium	Roseomonas	1.50196	Exiguobacterium	1.26361	Ruminococcus	2.60449	Brevibacterium	Eubacterium	Proteiniclasticum	Actinophytocola	Dialister	Dialister	Exiguobacterium	Sutterella	Proteiniclasticum	Sporomusa
Planctomyces	Succinivibrio	Planctomyces	0.808022	Succinivibrio	1.21015	Dialister	2.16475	Megasphaera	Neisseria	Bdellovibrio	Curvibacter	Butyrivibrio	Butyrivibrio	Vibrio	Succinivibrio	Actinobacillus	Sphingomonas
Sutterella	Brevibacterium	Sutterella	0.760399	Brevibacterium	0.940538	Novosphingobium	1.35565	Sutterella	Methanosarcina	Chitinophaga	Parasegitibacter	Sutterella	Sutterella	Novosphingobium	Brevibacterium	Proteus	Caldilinea
Novosphingobium	Megasphaera	Novosphingobium	0.699692	Megasphaera	0.827039	Chryseobacterium	1.00626	Ruminococcus	Xanthomonas	LCP-26	Chloronema	Succinivibrio	Succinivibrio	Ancylobacter	Oscillospira	Aerococcus	Veillonella
Parabacteroides	Butyricimonas	Parabacteroides	0.648929	Butyricimonas	0.581058	Haemophilus	0.882473	Chryseobacterium	Dyadobacter	Pelotomaculum	Pseudoxanthomonas	Brevibacterium	Brevibacterium	Roseomonas	Megasphaera	Finegoldia	Hyphomicrobium
Brevibacterium	Sutterella	Brevibacterium	0.58613	Sutterella	0.533411	Exiguobacterium	0.865503	Oscillospira	Phenylobacterium	Longilinea	Archangium	Oscillospira	Oscillospira	Candidatus	Acinetobacter	Steroidobacter	Paenibacillus
Ruminococcus	Ruminococcus	Ruminococcus	0.578803	Ruminococcus	0.511718	Sutterella	0.718757	Deinococcus	Synechococcus	Syntrophobacter	Emticicia	Megasphaera	Megasphaera	Massilia	Blautia		Pleomorphomonas
Oscillospira	Chryseobacterium	Oscillospira	0.540077	Chryseobacterium	0.509781	Oscillospira	0.701786	Acinetobacter	Pedobacter	Herbaspirillum	Peptoniphilus	Haemophilus	Haemophilus	Nocardioides	Enhydrobacter		Desulfomonile
Catenibacterium	Oscillospira	Catenibacterium	0.522283	Oscillospira	0.502034	Blautia	0.603955	Ancylobacter	Nodosilinea	Aggregatibacter	Amaricoccus	Butyricimonas	Butyricimonas	Corynebacterium	Shewanella		Rhodoblastus
Nocardioides	Deinococcus	Nocardioides	0.505014	Deinococcus	0.463297	Ancylobacter	0.521098	Candidatus	Devosia	Steroidobacter	Phaeospirillum	Acinetobacter	Acinetobacter	Gemmata	Aquamonas		Hymenobacter
Corynebacterium	Acinetobacter	Corynebacterium	0.494547	Acinetobacter	0.457486	Staphylococcus	0.392321	Enhydrobacter	Propionivibrio		Rubellimicrobium	Blautia	Blautia	Staphylococcus	Catenibacterium		Acidovorax
Streptomyces	Ancylobacter	Streptomyces	0.423897	Ancylobacter	0.376913	Klebsiella	0.377846	SJA-88	Aerococcus		Finegoldia	Enhydrobacter	Enhydrobacter	SJA-88	Streptococcus		Methanosaeta
Massilia	Aquamonas	Massilia	0.408197	Aquamonas	0.356382	Candidatus	0.371857	Massilia	Desulfovibrio		Parachlamydia	Shewanella	Shewanella	Methylosinus	Brachybacterium		Leptolinea
Ancylobacter	Candidatus	Ancylobacter	0.404011	Candidatus	0.326554	Gemmata	0.340411	Planctomyces	Saccharopolyspora		Chryseomicrobium	Klebsiella	Klebsiella	Streptomyces	Lysinibacillus		Opitutus
Staphylococcus	Enhydrobacter	Staphylococcus	0.370518	Enhydrobacter	0.289367	Deinococcus	0.270532	Methylosinus	Rheinheimera		Cytophaga	Aquamonas	Aquamonas	Sporomusa	Parabacteroides		Lachnospira
Shewanella	SJA-88	Shewanella	0.312428	SJA-88	0.289367	Clostridium	0.267038	Lysinibacillus	Pseudacidovorax			Catenibacterium	Catenibacterium	Ruminococcus	Staphylococcus		Treponema
SJA-88	Veillonella	SJA-88	0.265328	Veillonella	0.267674	Succinivibrio	0.25406	Anaerolinea				Streptococcus	Streptococcus	Clostridium	Photobacterium		Mycoplana
Methylosinus	Massilia	Methylosinus	0.263235	Massilia	0.246368	Nocardioides	0.253062	Streptococcus				Brachybacterium	Brachybacterium	Oscillospira	Ancylobacter		Gemmiger
Candidatus	Planctomyces	Candidatus	0.257478	Planctomyces	0.199884	Sporomusa	0.237589	Paenibacillus				Lysinibacillus	Lysinibacillus	Parabacteroides	Luteolibacter		2020-04-29
Enhydrobacter	Methylosinus	Enhydrobacter	0.248058	Methylosinus	0.183614	Megasphaera	0.223613	Shewanella				Parabacteroides	Parabacteroides	Brevibacterium	Pseudomonas		Lysobacter
Sphingomonas	Catenibacterium	Sphingomonas	0.242302	Catenibacterium	0.18129	Corynebacterium	0.216126	Rhodoplanes				Staphylococcus	Staphylococcus	Sphingomonas	Corynebacterium		Roseateles
Acinetobacter	Lysinibacillus	Acinetobacter	0.208285	Lysinibacillus	0.180903	Enhydrobacter	0.204147	Staphylococcus				Photobacterium	Photobacterium	Rhodoplanes	Hydrogenophaga		Asticcacaulis
Gemmata	Anaerolinea	Gemmata	0.208285	Anaerolinea	0.177804	Brevibacterium	0.188674	Sphingomonas				Achromobacter	Achromobacter	Catenibacterium	Stenotrophomonas		Sphingobium
Bifidobacterium	Streptococcus	Bifidobacterium	0.197819	Streptococcus	0.175092	Brachybacterium	0.187675	Gemmata				Ancylobacter	Ancylobacter	Caldilinea	Paracoccus		Roseburia
Acidovorax	Paenibacillus	Acidovorax	0.166942	Paenibacillus	0.160372	Stenotrophomonas	0.170206	Corynebacterium				Dietzia	Dietzia	Veillonella	Pirellula		Rubrivivax
Rhodoplanes	Shewanella	Rhodoplanes	0.164326	Shewanella	0.159985	Pleomorphomonas	0.163218	Sporomusa				Akkermansia	Akkermansia	Anaerolinea	Deinococcus		DCE29
Blautia	Rhodoplanes	Blautia	0.161709	Rhodoplanes	0.141003	Methanosaeta	0.158226	Clostridium				Luteolibacter	Luteolibacter	Bifidobacterium	Cloacibacterium		A17
Caldilinea	Staphylococcus	Caldilinea	0.160662	Staphylococcus	0.139066	Achromobacter	0.152237	Aeromonas				Pseudomonas	Pseudomonas	Sutterella	Agromyces		Leptothrix
Hymenobacter	Leptolinea	Hymenobacter	0.158046	Leptolinea	0.139066	Gemmiger	0.142254	Luteolibacter				Corynebacterium	Corynebacterium	Enhydrobacter	Lactococcus		Prosthecobacter
Megasphaera	Rhodoblastus	Megasphaera	0.153859	Rhodoblastus	0.134418	Parabacteroides	0.139259	Hyphomicrobium				Hydrogenophaga	Hydrogenophaga	Hyphomicrobium	Epulopiscium		vadinHB04
Agromyces	Sphingomonas	Agromyces	0.153859	Sphingomonas	0.133256	Bifidobacterium	0.135765	Novosphingobium				Stenotrophomonas	Stenotrophomonas	Paenibacillus	Planctomyces		Chthoniobacter
Exiguobacterium	Gemmata	Exiguobacterium	0.146532	Gemmata	0.132481	Dietzia	0.12129	Brachybacterium				Proteiniclasticum	Proteiniclasticum	Pleomorphomonas	Methanobacterium		Paulinella
Mycoplana	Corynebacterium	Mycoplana	0.142346	Corynebacterium	0.124734	Caldilinea	0.118794	Methanobacterium				Paracoccus	Paracoccus	Succinivibrio	Geobacter		DA101
Sporomusa	Sporomusa	Sporomusa	0.139206	Sporomusa	0.123959	Massilia	0.1158	Photobacterium				Pirellula	Pirellula	Desulfomonile	Reyranella		Mesorhizobium
Desulfomonile	Clostridium	Desulfomonile	0.135542	Clostridium	0.113887	Lysinibacillus	0.114302	Caldilinea				Actinobacillus	Actinobacillus	Methanobacterium	Gemmata		WCHB1-05
Methanobacterium	Aeromonas	Methanobacterium	0.128739	Aeromonas	0.110401	Streptococcus	0.112805	Pleomorphomonas				Deinococcus	Deinococcus	Aeromonas	Aeromonas		Oscillochloris
Clostridium	Luteolibacter	Clostridium	0.124553	Luteolibacter	0.108851	Photobacterium	0.102822	Reyranella				Cloacibacterium	Cloacibacterium	Rhodoblastus	Acidaminococcus		Flavihumibacter
Hyphomicrobium	Hyphomicrobium	Hyphomicrobium	0.121936	Hyphomicrobium	0.10459	Streptomyces	0.0918411	Nocardioides				Agromyces	Agromyces	Hymenobacter	Bifidobacterium		Alicyclobacillus
Asticcacaulis	Novosphingobium	Asticcacaulis	0.119843	Novosphingobium	0.103816	Pseudomonas	0.087848	Treponema				Proteus	Proteus	Acidovorax	Syntrophus		Paludibacter
Luteolibacter	Brachybacterium	Luteolibacter	0.104666	Brachybacterium	0.102266	Rhodoplanes	0.0758687	Rhodobacter				Lactococcus	Lactococcus	Methanosaeta	Megamonas		Cystobacter
Anaerolinea	Methanobacterium	Anaerolinea	0.103096	Methanobacterium	0.098005	Oscillochloris	0.0728739	Parabacteroides				Epulopiscium	Epulopiscium	Megasphaera	Rhodobacter		Spirosoma
Paracoccus	Opitutus	Paracoccus	0.0947227	Opitutus	0.0832849	Alicyclobacillus	0.0688808	Geobacter				Planctomyces	Planctomyces	Luteolibacter	Leptolyngbya		Agrobacterium
Reyranella	Roseburia	Reyranella	0.0837328	Roseburia	0.0821228	Shewanella	0.065886	Hydrogenophaga				Methanobacterium	Methanobacterium	Reyranella	Clostridium		BSV43
Prosthecobacter	Photobacterium	Prosthecobacter	0.0805928	Photobacterium	0.0801859	Desulfomonile	0.065886	Desulfomonile				Geobacter	Geobacter	Blautia	Anaerolinea		Desulfosporosinus
Pirellula	Caldilinea	Pirellula	0.0795462	Caldilinea	0.077087	Aeromonas	0.0648877	Streptomyces				Reyranella	Reyranella	Leptolinea	Serratia		Delftia
Rhodobacter	Pleomorphomonas	Rhodobacter	0.0790228	Pleomorphomonas	0.0743754	Mesorhizobium	0.0638895	Methanosaeta				Gemmata	Gemmata	Rhodobacter	Rhodoplanes		Erwinia
Rubrivivax	Reyranella	Rubrivivax	0.0774528	Reyranella	0.0716638	Methylosinus	0.0608947	Roseateles				Aeromonas	Aeromonas	Stenotrophomonas	Candidatus		Cylindrospermopsis
Lachnospira	Lachnospira	Lachnospira	0.0727429	Lachnospira	0.0639163	Paenibacillus	0.0578998	Acidovorax				Acidaminococcus	Acidaminococcus	Opitutus			Duganella
Akkermansia	Nocardioides	Akkermansia	0.0701262	Nocardioides	0.0623668	Flavihumibacter	0.0559033	DCE29				Bifidobacterium	Bifidobacterium	Agromyces			Ralstonia
DA101	Treponema	DA101	0.0607063	Treponema	0.0592679	Cylindrospermopsis	0.054905	Blautia				Syntrophus	Syntrophus	Lachnospira			Marinibacillus
Desulfosporosinus	Rhodobacter	Desulfosporosinus	0.060183	Rhodobacter	0.0577184	Treponema	0.0539067	Pirellula				Megamonas	Megamonas	Treponema			Aquicella
DCE29	Parabacteroides	DCE29	0.0580896	Parabacteroides	0.0557815	Sphingobium	0.0524093	Paulinella				Rhodobacter	Rhodobacter	Mycoplana			Anaeromyxobacter
Erwinia	Paludibacter	Erwinia	0.0580896	Paludibacter	0.0534573	WCHB1-05	0.0504128	Sphingobium				Leptolyngbya	Leptolyngbya	Gemmiger			Fimbriimonas
Streptococcus	Hymenobacter	Streptococcus	0.0575663	Hymenobacter	0.0522952	Rhodobacter	0.0469188	Bifidobacterium				Clostridium	Clostridium	4-29			Caloramator
Duganella	Lysobacter	Duganella	0.0559963	Lysobacter	0.0515204	Agromyces	0.043924	Desulfobacca				Anaerolinea	Anaerolinea	Lysobacter			Desulfobacca
Rhodoblastus	Geobacter	Rhodoblastus	0.055473	Geobacter	0.0499709	Roseateles	0.043924	Pseudomonas				Aerococcus	Aerococcus	Roseateles			Leptonema
Opitutus	vadinHB04	Opitutus	0.055473	vadinHB04	0.0495836	Chthoniobacter	0.0404301	DA101				Serratia	Serratia	Asticcacaulis			Uliginosibacterium
Stenotrophomonas	Leptothrix	Stenotrophomonas	0.0544263	Leptothrix	0.0476467	Reyranella	0.0389326	Megamonas				Rhodoplanes	Rhodoplanes	Sphingobium			Dyella
Photobacterium	Hydrogenophaga	Photobacterium	0.0528563	Hydrogenophaga	0.0464846	Sphingomonas	0.0379344	Leptolyngbya				Finegoldia	Finegoldia	Roseburia			Eubacterium
Ralstonia	BSV43	Ralstonia	0.052333	BSV43	0.0453225	Dyella	0.0369361	g__4-29				Candidatus	Candidatus	Rubrivivax			Actinophytocola
Lysobacter	Delftia	Lysobacter	0.0518097	Delftia	0.0433856	Pirellula	0.0359378	g__A17				Steroidobacter	Steroidobacter	DCE29			Neisseria
Cystobacter	Desulfomonile	Cystobacter	0.0512863	Desulfomonile	0.040674	Epulopiscium	0.0354387	g__G07				Chryseobacterium		A17			Methanosarcina
Klebsiella	Lactococcus	Klebsiella	0.049193	Lactococcus	0.0398993	Hyphomicrobium	0.0344404					Exiguobacterium		Leptothrix			Bdellovibrio
Leptolyngbya	Proteiniclasticum	Leptolyngbya	0.0481464	Proteiniclasticum	0.0398993	Actinophytocola	0.032943					Novosphingobium		Prosthecobacter			Methylobacterium
Spirosoma	Streptomyces	Spirosoma	0.0481464	Streptomyces	0.0360256	Caloramator	0.0319447					Massilia		Pirellula			Ramlibacter
Hydrogenophaga	Methanosaeta	Hydrogenophaga	0.0455297	Methanosaeta	0.0325392	Rubrivivax	0.0284508					Nocardioides		vadinHB04			Xanthomonas
Agrobacterium	Roseateles	Agrobacterium	0.0455297	Roseateles	0.0294402	Leptothrix	0.025456					SJA-88		Chthoniobacter			Arthronema
Actinobacillus	Cloacibacterium	Actinobacillus	0.0455297	Cloacibacterium	0.0290529	Leptolyngbya	0.0249568					Methylosinus		Paulinella			Flavisolibacter
Sphingobium	Acidovorax	Sphingobium	0.0450064	Acidovorax	0.0286655	Leptonema	0.0244577					Streptomyces		DA101			Mucilaginibacter
Chthoniobacter	Syntrophus	Chthoniobacter	0.0429131	Syntrophus	0.027116	Curvibacter	0.0234594					Sporomusa		Geobacter			Curvibacter
Paulinella	Akkermansia	Paulinella	0.0423897	Akkermansia	0.0247918	Marinibacillus	0.021962					Sphingomonas		Mesorhizobium			Dyadobacter
Aquicella	DCE29	Aquicella	0.0413431	DCE29	0.0247918	Paulinella	0.0214629					Caldilinea		WCHB1-05			Flavobacterium
Lysinibacillus	Blautia	Lysinibacillus	0.0408197	Blautia	0.0244044	Anaerolinea	0.0209637					Veillonella		Oscillochloris			Parasegitibacter
A17	Bdellovibrio	Uliginosibacterium	0.0397731	Bdellovibrio	0.0220802	Parasegitibacter	0.0204646					Hyphomicrobium		Flavihumibacter			Chitinophaga
Uliginosibacterium	Marinibacillus	Brachybacterium	0.0392498	Marinibacillus	0.0209181	Paracoccus	0.0194663					Paenibacillus		Alicyclobacillus			Chloronema
Brachybacterium	Ramlibacter	Proteus	0.0387264	Ramlibacter	0.0178191	Luteolibacter	0.0184681					Pleomorphomonas		Paludibacter			Pelomonas
Proteus	Pirellula	Aeromonas	0.0382031	Pirellula	0.0154949	Megamonas	0.0184681					Desulfomonile		Pseudomonas			Pseudoxanthomonas
Aeromonas	Paulinella	Geobacter	0.0366331	Paulinella	0.0151075	Chloronema	0.0184681					Rhodoblastus		Acinetobacter			Phenylobacterium
Geobacter	Sphingobium	Eubacterium	0.0361098	Sphingobium	0.0147201	Spirosoma	0.0179689					Hymenobacter		Cystobacter			G07
Eubacterium	Chitinophaga	Pseudomonas	0.0355864	Chitinophaga	0.0143328	Pseudoxanthomonas	0.0179689					Acidovorax		Spirosoma			LCP-26
Pseudomonas	Anaeromyxobacter	Roseateles	0.0350631	Anaeromyxobacter	0.0131706	SJA-88	0.0169706					Methanosaeta		Leptolyngbya			Archangium
Roseateles	Leptonema	Neisseria	0.0345398	Leptonema	0.0127833	Acidovorax	0.0169706					Leptolinea		Paracoccus			Anaerovorax
Neisseria	Flavobacterium	Methanosarcina	0.0313998	Flavobacterium	0.0123959	DA101	0.0164715					Opitutus		Hydrogenophaga			Synechococcus
Methanosarcina	LCP-26	Anaeromyxobacter	0.0308765	LCP-26	0.0123959	Acidaminococcus	0.0164715					Lachnospira		Agrobacterium			Vogesella
Anaeromyxobacter	Bifidobacterium	Fimbriimonas	0.0298298	Bifidobacterium	0.0120085	Fimbriimonas	0.0159724					Treponema		BSV43			Niastella
Fimbriimonas	Flavihumibacter	WCHB1-05	0.0287832	Flavihumibacter	0.0120085	Hydrogenophaga	0.0149741					Mycoplana		Desulfosporosinus			Pedobacter
WCHB1-05	Cystobacter	Pleomorphomonas	0.0272132	Cystobacter	0.0120085	Agrobacterium	0.0149741					Gemmiger		Delftia			Pelotomaculum
Pleomorphomonas	Methylobacterium	Xanthomonas	0.0266898	Methylobacterium	0.0120085	Arthronema	0.0149741					4-29		Erwinia			Nodosilinea
Xanthomonas	Desulfobacca	Dyadobacter	0.0240732	Desulfobacca	0.00929692	Mucilaginibacter	0.0149741					Lysobacter		Cylindrospermopsis			Devosia
Dyadobacter	Pelotomaculum	Veillonella	0.0230265	Pelotomaculum	0.00890955	Acinetobacter	0.0134767					Roseateles		Shewanella			Longilinea
Veillonella	Longilinea	Paenibacillus	0.0219799	Longilinea	0.00774743	Archangium	0.0134767					Asticcacaulis		Duganella			Propionivibrio
Paenibacillus	Syntrophobacter	vadinHB04	0.0219799	Syntrophobacter	0.00774743	Syntrophus	0.0129775					Sphingobium		Photobacterium			Syntrophobacter
vadinHB04	Epulopiscium	Acidaminococcus	0.0219799	Epulopiscium	0.00697269	Desulfobacca	0.0124784					Roseburia		Streptococcus			Emticicia
Acidaminococcus	Mycoplana	Treponema	0.0198865	Mycoplana	0.00658532	Methylobacterium	0.0119793					Rubrivivax		Ralstonia			Peptoniphilus
4-29	Pseudomonas	Flavisolibacter	0.0198865	Pseudomonas	0.00581058	Pelomonas	0.0104819					DCE29		Marinibacillus			Herbaspirillum
Treponema	Herbaspirillum	Phenylobacterium	0.0183166	Herbaspirillum	0.00581058	Prosthecobacter	0.00948359					A17		Aquicella			Desulfovibrio
Flavisolibacter	DA101	Desulfobacca	0.0177932	DA101	0.00503583	Emticicia	0.00898446					Leptothrix		Anaeromyxobacter			FFCH10602
Phenylobacterium	Megamonas	Mesorhizobium	0.0151766	Megamonas	0.00464846	Peptoniphilus	0.00898446					Prosthecobacter		Lysinibacillus			Amaricoccus
Desulfobacca	Flavisolibacter	Synechococcus	0.0136066	Flavisolibacter	0.00387372	Methanobacterium	0.00798618					vadinHB04		Fimbriimonas			Phaeospirillum
Mesorhizobium	Niastella	Megamonas	0.0130833	Niastella	0.00348635	Aquicella	0.00748705					Chthoniobacter		Caloramator			Larkinella
Synechococcus	Leptolyngbya	Pedobacter	0.0120366	Leptolyngbya	0.00309897	Vogesella	0.00598964					Paulinella		Desulfobacca			Rubellimicrobium
Megamonas	Larkinella	Caloramator	0.0115133	Larkinella	0.00232423	Cloacibacterium	0.0054905					DA101		Leptonema			Saccharopolyspora
Pedobacter	Aggregatibacter	Methanosaeta	0.0109899	Aggregatibacter	0.00193686	Amaricoccus	0.0054905					Mesorhizobium		Uliginosibacterium			Parachlamydia
Caloramator	Steroidobacter	Nodosilinea	0.0109899	Steroidobacter	0.00193686	Phaeospirillum	0.0054905					WCHB1-05		Dyella			Rheinheimera
Methanosaeta	g__4-29	Devosia	0.0104666	g__4-29	0.00193686	Geobacter	0.00499136					Oscillochloris		Aquamonas			Aggregatibacter
Nodosilinea	g__A17	Propionivibrio	0.0104666	g__A17	0.00193686	Anaerovorax	0.00499136					Flavihumibacter		Syntrophus			Chryseomicrobium
Devosia	g__G07	Arthronema	0.00941994	g__G07	0.00193686	Serratia	0.00449223					Alicyclobacillus		Eubacterium			Pseudacidovorax
Propionivibrio	Dialister	Mucilaginibacter	0.00941994			Rubellimicrobium	0.00449223					Paludibacter		Actinophytocola			Cytophaga
Arthronema	Haemophilus	Anaerovorax	0.00837328			Ramlibacter	0.00349396					Cystobacter		Neisseria
Mucilaginibacter	Klebsiella	Pelomonas	0.00784995			Finegoldia	0.00349396					Spirosoma		Methanosarcina
Anaerovorax	Stenotrophomonas	Niastella	0.00784995			Parachlamydia	0.00299482					Agrobacterium		Bdellovibrio
Pelomonas	Achromobacter	Vogesella	0.00732662			DCE29	0.00249568					BSV43		Methylobacterium
Niastella	Gemmiger	Aerococcus	0.00732662			Chryseomicrobium	0.00249568					Desulfosporosinus		Ramlibacter
Vogesella	Dietzia	Serratia	0.00680329			FFCH10602	0.00199655					Delftia		Xanthomonas
Aerococcus	Oscillochloris	Desulfovibrio	0.00680329			Larkinella	0.00149741					Erwinia		Megamonas
Serratia	Alicyclobacillus	Leptolinea	0.00627996			Cytophaga	0.00149741					Cylindrospermopsis		Arthronema
Desulfovibrio	Mesorhizobium	Flavobacterium	0.0052333			g__4-29	0.00149741					Duganella		Flavisolibacter
Leptolinea	Cylindrospermopsis	FFCH10602	0.00418664			g__A17	0.00149741					Ralstonia		Mucilaginibacter
Flavobacterium	WCHB1-05	Saccharopolyspora	0.00418664			g__G07	0.00149741					Marinibacillus		Curvibacter
FFCH10602	Agromyces	Haemophilus	0.00366331									Aquicella		Dyadobacter
Saccharopolyspora	Chthoniobacter	Rheinheimera	0.00313998									Anaeromyxobacter		Acidaminococcus
Haemophilus	Dyella	Pseudacidovorax	0.00261665									Fimbriimonas		Flavobacterium
Rheinheimera	Actinophytocola	g__4-29	0.00261665									Caloramator		Parasegitibacter
Pseudacidovorax	Caloramator	g__A17	0.00261665									Desulfobacca		Chitinophaga
Butyrivibrio	Rubrivivax	g__G07	0.00261665									Leptonema		Chloronema
Succinivibrio	Curvibacter											Uliginosibacterium		Pelomonas
Butyricimonas	Parasegitibacter											Dyella		Pseudoxanthomonas
Aquamonas	Paracoccus											Eubacterium		Phenylobacterium
Roseburia	Chloronema											Actinophytocola		G07
Paludibacter	Spirosoma											Neisseria		LCP-26
Leptothrix	Pseudoxanthomonas											Methanosarcina		Lactococcus
BSV43	Acidaminococcus											Bdellovibrio		Brachybacterium
Delftia	Fimbriimonas											Methylobacterium		Archangium
Lactococcus	Agrobacterium											Ramlibacter		Anaerovorax
Proteiniclasticum	Arthronema											Xanthomonas		Synechococcus
Cloacibacterium	Mucilaginibacter											Arthronema		Vogesella
Syntrophus	Archangium											Flavisolibacter		Niastella
Bdellovibrio	Pelomonas											Mucilaginibacter		Pedobacter
Marinibacillus	Prosthecobacter											Curvibacter		Pelotomaculum
Ramlibacter	Emticicia											Dyadobacter		Nodosilinea
Chitinophaga	Peptoniphilus											Flavobacterium		Devosia
Leptonema	Aquicella											Parasegitibacter		Longilinea
G07	Vogesella											Chitinophaga		Propionivibrio
LCP-26	Amaricoccus											Chloronema		Syntrophobacter
Flavihumibacter	Phaeospirillum											Pelomonas		Epulopiscium
Methylobacterium	Anaerovorax											Pseudoxanthomonas		Emticicia
Pelotomaculum	Serratia											Phenylobacterium		Peptoniphilus
Longilinea	Rubellimicrobium											G07		Herbaspirillum
Syntrophobacter	Finegoldia											LCP-26		Desulfovibrio
Epulopiscium	Parachlamydia											Archangium		FFCH10602
Herbaspirillum	Chryseomicrobium											Anaerovorax		Cloacibacterium
Larkinella	FFCH10602											Synechococcus		Amaricoccus
Aggregatibacter	Cytophaga											Vogesella		Phaeospirillum
Steroidobacter												Niastella		Serratia
Dialister												Pedobacter		Larkinella
Achromobacter												Pelotomaculum		Rubellimicrobium
Gemmiger												Nodosilinea		Saccharopolyspora
Dietzia												Devosia		Parachlamydia
Oscillochloris												Longilinea		Rheinheimera
Alicyclobacillus												Propionivibrio		Aggregatibacter
Cylindrospermopsis												Syntrophobacter		Chryseomicrobium
Dyella												Emticicia		Pseudacidovorax
Actinophytocola												Peptoniphilus		Cytophaga
Curvibacter												Herbaspirillum
Parasegitibacter												Desulfovibrio
Chloronema												FFCH10602
Pseudoxanthomonas												Amaricoccus
Archangium												Phaeospirillum
Emticicia												Larkinella
Peptoniphilus												Rubellimicrobium
Amaricoccus												Saccharopolyspora
Phaeospirillum												Parachlamydia
Rubellimicrobium												Rheinheimera
Finegoldia												Aggregatibacter
Parachlamydia												Chryseomicrobium
Chryseomicrobium												Pseudacidovorax
Cytophaga												Cytophaga
